# Supplementary material for: The Association between Preoperative Serum C-Reactive Protein and Hepatocellular Carcinoma Recurrence in Patients with Chronic Hepatitis B Virus (HBV) Infection—A Retrospective Study
Source: PLoS One. 2015 Jan 20;10(1):e0116909. doi: 10.1371/journal.pone.0116909 (PMC4300186; doi:10.1371/journal.pone.0116909)
Supplement: S1 Material — (XLSX) [file pone.0116909.s001.xlsx]

## Sheet: 729
ID	Gender	Age	ChildPugh	BMI	Cirrhosis	CRP(mg/dl)	ALT(IU/L)	AST(IU/L)	TB(mg/dL)	Alb(g/dL)	PLT (104/mm3)	Surgical procedure	Maximal tumor dimension (cm)	Tumor number	Micrometastasis metastases	Macroscopic vascular invasion	Invasion to the portal vein	Histology	Life time(monthes)	OS	DFS time ((monthes))	DFS	HCC recurrence groups
771058	female	63	A	20	present	4.2	108	95	1.31	4.12552	10.0719	anatomic resection	5.5	solitary	present	absent	absent	Well differentiated	24	event	12	event	early recurrence
794903	male	45	A	20	absent	1.5	85	33	0.64	4.25729	13.4669	anatomic resection	4.9	multiple	present	absent	absent	Well differentiated	18	event	6	event	early recurrence
796211	female	56	A	23	present	1.2	25	68	1.15	4.04608	21.1354	limited resection	5.3	multiple	present	absent	absent	Well differentiated	32	event	11	event	early recurrence
816863	male	52	A	24	present	2	102	40	1	3.98728	20.1989	limited resection	4.5	multiple	present	absent	absent	Well differentiated	16	event	11	event	early recurrence
748612	male	47	B	21	present	1.1	47	71	1.09	4.19277	9.85443	anatomic resection	5	solitary	absent	absent	absent	Well differentiated	24	event	16	event	early recurrence
916746	male	51	A	25	absent	2.3	71	105	1.18	4.36503	13.5933	limited resection	9	solitary	absent	absent	absent	Well differentiated	25	event	14	event	early recurrence
793540	female	52	A	22	present	1.5	53	67	1.36	4.12207	21.7112	anatomic resection	5.2	multiple	absent	absent	absent	Well differentiated	21	event	15	event	early recurrence
802614	male	44	B	21	present	1.8	108	48	0.79	4.10697	17.3035	anatomic resection	5.9	multiple	absent	absent	absent	Well differentiated	32	event	18	event	early recurrence
891627	male	59	A	19	absent	2.8	122	55	0.97	4.21772	14.4744	anatomic resection	8.5	multiple	absent	absent	absent	Well differentiated	17	event	12	event	early recurrence
830977	male	55	A	26	absent	2.1	43	81	1.24	4.24108	20.712	limited resection	8.6	multiple	absent	absent	absent	Well differentiated	30	event	16	event	early recurrence
786554	female	58	B	24	absent	4.3	72	64	0.8	3.96932	15.9864	limited resection	2.9	multiple	absent	absent	absent	Well differentiated	16	event	10	event	early recurrence
793400	male	49	A	24	absent	1.6	50	65	0.83	3.65969	19.2446	limited resection	5.9	multiple	present	present	absent	Well differentiated	12	event	5	event	early recurrence
816454	male	44	A	19	absent	0.7	42	71	1.2	4.15336	13.4159	anatomic resection	2.3	solitary	absent	present	absent	Well differentiated	26	event	12	event	early recurrence
941101	male	46	B	19	present	3.4	77	95	1.34	3.56319	9.46752	limited resection	5.7	solitary	absent	present	absent	Well differentiated	18	event	11	event	early recurrence
781769	male	50	B	18	present	2.1	76	23	1.15	3.95911	8.70887	anatomic resection	6.2	multiple	absent	present	absent	Well differentiated	15	event	6	event	early recurrence
772917	male	53	A	21	absent	2	105	36	1.5	3.70222	22.0332	anatomic resection	6.4	multiple	absent	present	absent	Well differentiated	21	event	8	event	early recurrence
773659	male	56	B	19	absent	1.9	106	27	1.16	3.71525	21.5894	anatomic resection	6.4	multiple	absent	present	absent	Well differentiated	17	event	9	event	early recurrence
773112	male	51	A	24	present	2.1	54	26	0.95	3.82797	10.3089	limited resection	5.8	multiple	absent	present	absent	Well differentiated	26	event	15	event	early recurrence
754511	male	59	A	23	present	3.1	89	65	0.97	3.59172	20.4673	anatomic resection	5.3	multiple	present	present	present	Well differentiated	21	event	15	event	early recurrence
774333	female	44	B	22	present	3.6	87	61	0.8	4.253	12.2201	anatomic resection	6.6	multiple	present	present	present	Well differentiated	30	event	23	event	early recurrence
938098	male	70	A	25	present	4.5	60	106	0.62	3.58788	8.39936	anatomic resection	3.2	multiple	absent	present	present	Well differentiated	22	event	12	event	early recurrence
809854	male	53	B	22	present	2	73	55	1.03	3.76711	20.1021	anatomic resection	7.1	multiple	absent	present	present	Well differentiated	56	event	18	event	early recurrence
784701	female	58	A	23	absent	1.4	97	79	0.86	4.08427	8.41926	anatomic resection	5.5	multiple	absent	present	present	Well differentiated	23	event	12	event	early recurrence
904404	male	51	A	21	present	1.2	93	85	0.49	3.7256	14.9431	anatomic resection	1.6	solitary	present	absent	absent	Moderately differentiated	21	event	16	event	early recurrence
778992	male	46	B	22	present	1.1	107	23	1.09	3.70056	19.0908	anatomic resection	3.8	solitary	present	absent	absent	Moderately differentiated	28	event	11	event	early recurrence
803619	male	50	B	21	present	1.7	63	46	1.51	4.22488	14.3585	anatomic resection	3.9	solitary	present	absent	absent	Moderately differentiated	32	event	20	event	early recurrence
926039	male	57	A	22	absent	4.5	109	28	0.87	3.81494	7.99082	anatomic resection	6.2	solitary	present	absent	absent	Moderately differentiated	18	event	17	event	early recurrence
811936	female	59	A	22	present	2.2	45	20	0.65	3.5883	22.1922	anatomic resection	8.1	multiple	present	absent	absent	Moderately differentiated	21	event	15	event	early recurrence
758859	male	44	A	23	present	0.7	116	23	0.61	3.82546	14.4877	anatomic resection	4.7	multiple	present	absent	absent	Moderately differentiated	23	event	18	event	early recurrence
780052	male	55	B	19	present	0.6	86	89	1.33	4.14381	18.3748	anatomic resection	5.7	multiple	present	absent	absent	Moderately differentiated	38	event	19	event	early recurrence
758328	male	58	A	23	absent	2	122	65	1.01	3.66965	15.9584	anatomic resection	5.8	multiple	present	absent	absent	Moderately differentiated	14	event	8	event	early recurrence
916442	male	44	A	19	absent	3.9	81	24	1.38	4.00807	21.2097	anatomic resection	6.7	multiple	present	absent	absent	Moderately differentiated	25	event	16	event	early recurrence
768546	female	51	A	20	present	4.4	115	100	1.18	3.9513	12.2932	limited resection	3.6	multiple	present	absent	absent	Moderately differentiated	11	event	8	event	early recurrence
829584	male	60	A	21	present	1.7	67	30	0.99	3.91717	16.0286	anatomic resection	8.1	solitary	absent	absent	absent	Moderately differentiated	16	event	10	event	early recurrence
901979	female	49	A	23	present	3.1	55	107	0.92	4.23463	22.3397	anatomic resection	5.8	multiple	absent	absent	absent	Moderately differentiated	23	event	14	event	early recurrence
817413	male	52	A	22	present	1.4	108	57	1.02	3.61734	16.3324	anatomic resection	6.5	multiple	absent	absent	absent	Moderately differentiated	12	event	6	event	early recurrence
820498	male	54	A	22	present	2	55	59	1.54	3.9441	13.5942	anatomic resection	6.2	multiple	absent	absent	absent	Moderately differentiated	13	event	9	event	early recurrence
908094	male	48	A	22	present	1.9	97	50	0.64	4.01404	21.8322	anatomic resection	5.9	multiple	absent	absent	absent	Moderately differentiated	26	event	17	event	early recurrence
756972	male	41	A	23	present	1.6	35	103	1.48	4.14745	20.6142	limited resection	5.1	multiple	absent	absent	absent	Moderately differentiated	26	event	15	event	early recurrence
785815	male	50	A	23	present	3.1	52	94	0.66	3.70705	22.2511	limited resection	6.7	multiple	absent	absent	absent	Moderately differentiated	14	event	7	event	early recurrence
847897	male	42	A	24	present	1.4	74	70	0.64	4.07172	8.80746	limited resection	4	multiple	absent	absent	absent	Moderately differentiated	28	event	19	event	early recurrence
887956	male	51	A	21	present	2.4	75	86	1.44	3.74658	15.9503	limited resection	7.8	multiple	absent	absent	absent	Moderately differentiated	19	event	15	event	early recurrence
841024	male	51	A	20	present	1.2	47	103	0.56	3.57223	17.3088	limited resection	3	multiple	present	present	absent	Moderately differentiated	25	event	16	event	early recurrence
778247	male	46	A	20	absent	2.2	107	59	1	4.35394	12.4344	limited resection	7.9	multiple	present	present	absent	Moderately differentiated	23	event	16	event	early recurrence
914506	male	50	A	20	present	0.6	117	95	0.89	4.07216	17.0503	limited resection	3.6	solitary	absent	present	absent	Moderately differentiated	23	event	11	event	early recurrence
755742	male	66	A	19	present	0.9	54	101	1.37	4.33447	12.7252	anatomic resection	2.9	solitary	present	present	present	Moderately differentiated	41	event	16	event	early recurrence
959912	male	50	A	21	absent	0.7	40	64	1.43	3.72141	13.2197	anatomic resection	5.4	solitary	present	present	present	Moderately differentiated	28	event	15	event	early recurrence
764703	male	51	A	24	present	2.1	119	100	1.24	4.31346	18.1666	anatomic resection	7	multiple	present	present	present	Moderately differentiated	27	event	15	event	early recurrence
817056	female	42	A	17	present	3.1	45	65	0.49	4.34892	10.6089	limited resection	5.6	multiple	present	present	present	Moderately differentiated	26	event	19	event	early recurrence
948456	male	51	A	23	present	1.3	68	39	1.02	3.75544	12.4405	limited resection	7.1	multiple	present	present	present	Moderately differentiated	26	event	8	event	early recurrence
782725	male	54	B	20	present	2.3	70	95	0.8	3.94644	14.1969	limited resection	6.8	multiple	present	present	present	Moderately differentiated	14	event	7	event	early recurrence
942120	male	55	B	23	present	2.4	101	27	1.62	3.62983	8.06043	anatomic resection	9.2	multiple	absent	present	present	Moderately differentiated	23	event	12	event	early recurrence
936035	male	46	A	18	present	2.1	90	75	1.33	4.17925	16.3801	anatomic resection	5.3	solitary	present	absent	absent	Poorly differentiated	17	event	8	event	early recurrence
833785	female	62	A	20	present	0.6	83	64	1	4.2728	11.4426	limited resection	7.4	solitary	present	absent	absent	Poorly differentiated	52	event	21	event	early recurrence
841714	male	49	B	18	present	1.4	102	64	0.83	3.56002	19.4447	limited resection	4.3	solitary	present	absent	absent	Poorly differentiated	21	event	8	event	early recurrence
797158	female	50	B	19	absent	2.1	110	53	0.79	3.61345	20.3626	limited resection	6.5	solitary	present	absent	absent	Poorly differentiated	18	event	15	event	early recurrence
811364	male	49	A	23	present	1.3	60	62	1.27	3.87715	19.1897	anatomic resection	1.4	multiple	present	absent	absent	Poorly differentiated	23	event	16	event	early recurrence
845408	male	56	A	21	present	1.2	105	39	1.15	3.53848	8.51775	anatomic resection	9.7	multiple	present	absent	absent	Poorly differentiated	44	event	20	event	early recurrence
767094	male	60	B	20	present	1.2	111	20	1.17	3.89381	11.9867	anatomic resection	5	multiple	present	absent	absent	Poorly differentiated	23	event	7	event	early recurrence
807356	male	51	B	23	absent	1.3	44	71	1.24	4.00887	13.6123	anatomic resection	10	multiple	present	absent	absent	Poorly differentiated	31	event	21	event	early recurrence
901085	male	45	B	21	present	3.4	95	81	1.55	3.88247	11.9718	limited resection	5.5	multiple	present	absent	absent	Poorly differentiated	25	event	11	event	early recurrence
814963	male	49	B	20	absent	0.7	31	72	0.82	3.58527	15.3828	limited resection	2.6	multiple	present	absent	absent	Poorly differentiated	19	event	11	event	early recurrence
782922	male	54	A	18	present	1.5	96	98	1.16	3.88356	18.2978	anatomic resection	4.2	solitary	absent	absent	absent	Poorly differentiated	48	event	23	event	early recurrence
840244	male	31	A	22	present	1.2	100	19	1.11	4.22115	10.0646	limited resection	5.7	solitary	absent	absent	absent	Poorly differentiated	18	event	12	event	early recurrence
757226	female	50	A	23	present	2	102	89	0.99	4.19153	9.50263	anatomic resection	9.1	multiple	absent	absent	absent	Poorly differentiated	18	event	12	event	early recurrence
826112	female	43	A	23	present	2	73	31	0.61	3.90824	10.172	anatomic resection	6.3	multiple	absent	absent	absent	Poorly differentiated	24	event	15	event	early recurrence
877926	male	53	A	21	present	1.7	73	44	0.94	4.01072	19.0845	anatomic resection	4.7	multiple	absent	absent	absent	Poorly differentiated	16	event	8	event	early recurrence
765976	male	55	A	22	absent	3.1	36	77	0.62	3.94281	20.8567	anatomic resection	4.7	multiple	absent	absent	absent	Poorly differentiated	15	event	8	event	early recurrence
804316	male	39	A	22	absent	1.2	56	53	0.71	3.75114	17.7453	anatomic resection	5.7	multiple	absent	absent	absent	Poorly differentiated	31	event	15	event	early recurrence
897584	male	47	A	18	present	1.9	69	76	1.06	3.91276	15.4842	limited resection	6.7	multiple	absent	absent	absent	Poorly differentiated	13	event	10	event	early recurrence
803976	male	53	B	24	present	2	44	84	0.85	3.90456	15.0103	limited resection	7.6	multiple	absent	absent	absent	Poorly differentiated	18	event	13	event	early recurrence
57191	male	44	A	23	absent	3.1	86	82	1.31	3.6994	12.3695	limited resection	5.4	multiple	absent	absent	absent	Poorly differentiated	18	event	12	event	early recurrence
817079	male	52	A	21	absent	1.2	37	82	1.33	3.84462	18.7239	limited resection	7.3	multiple	absent	absent	absent	Poorly differentiated	42	event	19	event	early recurrence
869404	female	63	B	23	present	2	93	60	1.38	4.2072	21.319	anatomic resection	8.4	solitary	present	present	absent	Poorly differentiated	20	event	11	event	early recurrence
786421	male	54	A	22	absent	0.6	43	95	1.08	4.12354	13.1544	anatomic resection	7.3	solitary	present	present	absent	Poorly differentiated	52	event	23	event	early recurrence
817761	male	55	A	20	present	2.8	30	42	0.53	3.66657	19.0522	limited resection	6.9	solitary	present	present	absent	Poorly differentiated	17	event	10	event	early recurrence
35400	male	58	A	21	absent	4.1	46	25	0.69	4.00082	19.0363	limited resection	7.5	multiple	present	present	absent	Poorly differentiated	28	event	16	event	early recurrence
773979	male	64	A	22	present	1.4	122	46	1.36	3.68009	13.0531	anatomic resection	3.3	solitary	absent	present	absent	Poorly differentiated	38	event	14	event	early recurrence
813316	female	60	A	24	present	2.1	78	59	0.57	4.21597	10.9261	limited resection	7	solitary	absent	present	absent	Poorly differentiated	16	event	8	event	early recurrence
778011	male	63	A	20	present	2.1	46	87	1.27	3.7529	17.5621	anatomic resection	5.6	solitary	present	present	present	Poorly differentiated	18	event	10	event	early recurrence
809419	female	48	A	20	present	1.1	100	88	1.04	3.62771	8.51338	anatomic resection	7.8	multiple	present	present	present	Poorly differentiated	24	event	17	event	early recurrence
772696	male	46	A	20	present	1.8	120	32	0.57	4.16212	11.7788	anatomic resection	7.6	multiple	present	present	present	Poorly differentiated	24	event	18	event	early recurrence
809914	male	60	A	22	present	1.6	84	106	1.02	4.25632	15.5098	anatomic resection	6.9	multiple	present	present	present	Poorly differentiated	26	event	17	event	early recurrence
887825	male	45	A	22	present	1.3	69	26	1.05	4.05549	21.4374	anatomic resection	9.8	multiple	present	present	present	Poorly differentiated	18	event	10	event	early recurrence
956462	male	37	A	20	present	1.8	48	77	0.89	4.02126	17.8731	anatomic resection	8.9	multiple	present	present	present	Poorly differentiated	15	event	7	event	early recurrence
766843	male	47	A	21	absent	1.6	42	63	1.05	3.92353	11.6806	anatomic resection	8.8	multiple	present	present	present	Poorly differentiated	14	event	8	event	early recurrence
754763	male	58	A	22	present	1.1	78	75	1.59	4.23544	19.9619	limited resection	9.4	multiple	present	present	present	Poorly differentiated	34	event	11	event	early recurrence
800019	male	49	A	21	present	1.2	73	92	0.8	3.90811	11.9049	limited resection	7.6	multiple	present	present	present	Poorly differentiated	36	event	23	event	early recurrence
755883	male	49	A	19	present	3.5	64	50	1.18	3.73495	18.3411	anatomic resection	8.1	multiple	absent	present	present	Poorly differentiated	14	event	6	event	early recurrence
764993	male	43	A	23	present	2.2	79	107	1.56	3.79804	18.1877	anatomic resection	6.8	multiple	absent	present	present	Poorly differentiated	20	event	9	event	early recurrence
797938	male	50	A	19	present	1.2	43	57	0.5	3.57133	8.17819	anatomic resection	6.6	multiple	absent	present	present	Poorly differentiated	8	event	4	event	early recurrence
834947	male	46	A	21	present	1.6	126	23	0.78	4.33782	12.7524	anatomic resection	8.1	multiple	absent	present	present	Poorly differentiated	12	event	7	event	early recurrence
810166	male	61	B	25	present	3.4	66	52	0.86	4.04352	18.743	anatomic resection	8.7	multiple	absent	present	present	Poorly differentiated	16	event	11	event	early recurrence
755368	female	39	A	21	present	1.6	116	40	1.35	4.24023	17.9057	limited resection	9.1	multiple	absent	present	present	Poorly differentiated	14	event	8	event	early recurrence
848639	male	54	B	21	present	1.3	126	100	0.85	3.94002	15.8528	anatomic resection	4.9	multiple	present	absent	absent	Well differentiated	59	event	53	event	late recurrence
830041	male	58	B	21	absent	1.2	55	70	0.87	3.83641	16.7692	anatomic resection	2.9	multiple	present	absent	absent	Well differentiated	53	event	43	event	late recurrence
837003	male	43	A	21	present	0.6	64	19	1.57	4.29385	16.6893	limited resection	4.4	multiple	present	absent	absent	Well differentiated	66	event	64	event	late recurrence
823565	male	57	A	20	absent	0.9	72	100	1.25	4.04867	18.3308	limited resection	2.6	solitary	absent	absent	absent	Well differentiated	58	event	51	event	late recurrence
847536	male	52	A	23	present	2.5	37	47	1.06	3.67264	14.8374	anatomic resection	7.7	multiple	absent	absent	absent	Well differentiated	48	event	32	event	late recurrence
860256	male	40	A	22	present	1.9	75	63	1.07	4.10963	19.051	anatomic resection	7.6	multiple	absent	absent	absent	Well differentiated	52	event	43	event	late recurrence
810019	female	51	A	18	present	1.7	63	102	0.91	4.04948	19.0862	anatomic resection	7	multiple	present	present	absent	Well differentiated	54	event	32	event	late recurrence
848596	male	42	A	21	absent	1.3	64	76	1.46	4.27768	18.4323	anatomic resection	2.7	multiple	present	present	present	Well differentiated	69	event	53	event	late recurrence
819472	male	44	B	20	present	0.7	97	83	0.97	3.95253	13.5887	anatomic resection	3.8	solitary	present	absent	absent	Moderately differentiated	65	event	34	event	late recurrence
750989	male	52	B	21	present	3.7	122	75	0.91	3.78185	19.0966	limited resection	5.1	multiple	present	absent	absent	Moderately differentiated	63	event	34	event	late recurrence
850482	male	31	A	19	present	1.3	89	32	1.23	4.08332	11.4976	anatomic resection	3.3	multiple	absent	absent	absent	Moderately differentiated	50	event	38	event	late recurrence
785844	male	45	B	20	present	4.5	53	70	0.57	3.86898	11.0969	anatomic resection	5.2	multiple	absent	absent	absent	Moderately differentiated	58	event	56	event	late recurrence
832784	male	53	A	21	absent	3.8	127	45	0.58	4.20043	22.1591	anatomic resection	3.2	multiple	absent	absent	absent	Moderately differentiated	54	event	39	event	late recurrence
757737	male	50	B	22	present	3.9	104	87	1.43	4.07611	10.2673	limited resection	3.9	multiple	absent	absent	absent	Moderately differentiated	59	event	49	event	late recurrence
778127	male	49	A	23	absent	3	43	42	1.09	4.24691	8.72251	limited resection	8.7	solitary	present	present	absent	Moderately differentiated	57	event	49	event	late recurrence
773274	male	51	A	23	present	0.6	116	21	1.03	3.61467	13.7459	anatomic resection	10.1	multiple	absent	present	absent	Moderately differentiated	54	event	46	event	late recurrence
778098	male	47	B	21	present	1.4	40	33	1.45	4.26855	15.4876	anatomic resection	9.2	multiple	absent	present	absent	Moderately differentiated	46	event	39	event	late recurrence
760021	male	34	A	20	present	5.3	32	67	1.58	3.88124	18.5806	limited resection	8.4	multiple	absent	present	absent	Moderately differentiated	41	event	27	event	late recurrence
821257	male	59	A	21	present	5.7	49	92	0.86	4.29242	19.2808	anatomic resection	9.1	multiple	present	present	present	Moderately differentiated	49	event	36	event	late recurrence
800900	female	56	A	24	present	2.2	104	77	1.41	4.02241	10.4353	limited resection	5.3	multiple	absent	present	present	Moderately differentiated	57	event	48	event	late recurrence
876648	male	54	A	21	absent	1.6	27	83	0.86	4.27724	16.6905	anatomic resection	4.5	solitary	present	absent	absent	Poorly differentiated	35	event	27	event	late recurrence
813069	male	61	B	20	present	4.7	67	98	0.85	3.93175	16.8554	limited resection	6.2	multiple	present	absent	absent	Poorly differentiated	54	event	38	event	late recurrence
845501	male	58	A	22	present	1.3	73	76	0.84	3.61894	8.87936	anatomic resection	4.6	solitary	absent	absent	absent	Poorly differentiated	48	event	42	event	late recurrence
809081	male	54	B	19	present	3.1	90	34	0.54	4.02968	19.5838	anatomic resection	7	multiple	absent	absent	absent	Poorly differentiated	55	event	43	event	late recurrence
765024	male	34	B	20	present	3.9	66	64	0.54	4.0195	15.36	anatomic resection	6.8	multiple	absent	present	absent	Poorly differentiated	68	event	50	event	late recurrence
858120	female	53	A	20	present	2.1	27	91	0.91	3.98436	10.3862	anatomic resection	7.3	multiple	absent	present	present	Poorly differentiated	46	event	39	event	late recurrence
783232	male	50	A	22	present	1.6	84	51	1.21	4.07341	8.48035	anatomic resection	6.1	multiple	absent	present	present	Poorly differentiated	50	event	38	event	late recurrence
833069	male	60	A	22	present	0.9	102	63	1.48	4.18469	16.0502	anatomic resection	4.4	multiple	absent	present	present	Poorly differentiated	64	event	48	event	late recurrence
916045	male	58	A	22	absent	0.7	73	25	1.24	3.57876	9.95883	limited resection	9.2	multiple	present	absent	absent	Well differentiated	68	censor	20	event	early recurrence
800852	female	56	A	23	present	1.1	64	69	0.57	3.93165	14.6144	limited resection	1.4	solitary	absent	absent	absent	Well differentiated	66	censor	14	event	early recurrence
815662	male	49	B	21	present	3.8	52	63	0.61	3.76409	16.025	anatomic resection	6.5	solitary	present	absent	absent	Moderately differentiated	24	censor	5	event	early recurrence
845084	male	45	A	23	present	0.6	51	88	1.46	4.10901	16.9486	anatomic resection	3.8	multiple	absent	absent	absent	Moderately differentiated	22	censor	21	event	early recurrence
800410	male	52	A	20	present	1.3	112	36	0.91	3.67977	19.5792	limited resection	5.7	multiple	present	present	present	Poorly differentiated	65	censor	16	event	early recurrence
809085	female	54	A	20	present	0.7	82	66	1.06	3.94679	13.8851	anatomic resection	1.8	solitary	present	absent	absent	Well differentiated	69	censor	57	event	late recurrence
816547	male	46	A	23	present	3.3	96	27	0.58	4.34225	12.1959	anatomic resection	5.3	multiple	present	absent	absent	Well differentiated	65	censor	65	event	late recurrence
778840	male	62	B	30	present	3.8	28	23	0.92	3.53013	20.9579	anatomic resection	2.6	multiple	absent	absent	absent	Well differentiated	68	censor	60	event	late recurrence
847236	male	53	A	20	present	2.3	110	29	0.53	3.79877	12.7597	limited resection	7.2	multiple	absent	absent	absent	Well differentiated	63	censor	47	event	late recurrence
850748	female	52	B	22	present	1.4	72	20	0.94	3.66964	8.68926	anatomic resection	10.4	multiple	present	present	absent	Well differentiated	70	censor	57	event	late recurrence
947448	male	57	A	20	present	1.3	113	57	0.91	4.042	15.6575	limited resection	8.2	multiple	present	present	absent	Well differentiated	70	censor	62	event	late recurrence
757064	male	48	A	26	present	1.2	73	93	1.12	3.63538	19.57	anatomic resection	4.8	multiple	present	present	present	Well differentiated	65	censor	59	event	late recurrence
775056	male	49	A	18	absent	1.6	59	82	1.57	4.12918	13.453	limited resection	7.7	solitary	absent	present	present	Well differentiated	68	censor	64	event	late recurrence
793655	male	54	A	22	present	3.7	52	50	1.23	3.78353	17.1305	anatomic resection	5.2	multiple	present	absent	absent	Moderately differentiated	71	censor	71	event	late recurrence
852312	male	47	A	20	present	1.4	80	21	1.34	3.83188	18.054	anatomic resection	4.6	multiple	present	absent	absent	Moderately differentiated	70	censor	65	event	late recurrence
798469	female	62	B	24	present	1.5	31	99	1	3.83225	19.6769	anatomic resection	6.5	multiple	present	absent	absent	Moderately differentiated	67	censor	28	event	late recurrence
813318	male	42	B	26	present	5.1	25	62	0.77	4.10489	22.2762	anatomic resection	5.9	multiple	present	absent	absent	Moderately differentiated	71	censor	68	event	late recurrence
775732	female	44	A	20	absent	1.3	126	102	1.28	4.21181	11.7123	limited resection	10.5	multiple	present	absent	absent	Moderately differentiated	70	censor	53	event	late recurrence
759058	male	46	A	24	present	1.1	52	25	0.78	3.87256	14.5822	anatomic resection	7.9	multiple	absent	absent	absent	Moderately differentiated	72	censor	37	event	late recurrence
937110	male	55	A	24	present	1.6	60	95	0.68	3.99555	19.5266	limited resection	5.4	multiple	present	present	absent	Moderately differentiated	68	censor	49	event	late recurrence
858237	male	56	A	24	present	0.6	121	34	1.32	3.90711	12.4073	anatomic resection	9.5	multiple	absent	present	absent	Moderately differentiated	70	censor	69	event	late recurrence
894280	male	55	A	20	present	2.1	32	75	1.32	3.96717	11.3165	anatomic resection	7.7	multiple	absent	present	absent	Moderately differentiated	63	censor	38	event	late recurrence
758690	male	55	A	21	present	2.2	61	80	1.12	4.17503	21.8306	anatomic resection	7.5	multiple	absent	present	absent	Poorly differentiated	68	censor	48	event	late recurrence
801162	male	52	A	19	present	1.7	33	68	0.56	4.14848	11.4934	limited resection	6.4	multiple	absent	present	absent	Poorly differentiated	65	censor	56	event	late recurrence
790112	male	56	A	21	absent	1	79	41	1.46	4.37637	14.8797	anatomic resection	10.5	multiple	absent	present	present	Poorly differentiated	69	censor	54	event	late recurrence
831654	male	41	A	22	absent	3.5	114	28	0.58	3.71916	10.8764	anatomic resection	4.8	multiple	present	absent	absent	Well differentiated	70	event	70	censor	no recurrence
827196	male	49	A	23	present	1.1	65	52	0.6	4.13576	16.8425	limited resection	4	multiple	present	present	absent	Well differentiated	66	event	66	censor	no recurrence
849000	male	58	A	24	present	1.1	52	23	0.53	3.93575	8.77215	anatomic resection	4.2	multiple	absent	present	absent	Well differentiated	64	event	44	censor	no recurrence
900476	male	45	B	24	absent	1.5	25	82	0.49	4.25792	21.228	anatomic resection	1.6	multiple	present	present	absent	Moderately differentiated	64	event	64	censor	no recurrence
49727	male	53	A	22	present	3.2	95	75	1.04	3.61469	16.1562	anatomic resection	7.6	solitary	present	absent	absent	Well differentiated	32	censor	32	censor	no recurrence
886932	male	57	A	22	present	2	31	81	0.87	4.16016	20.8278	limited resection	4.2	solitary	present	absent	absent	Well differentiated	67	censor	67	censor	no recurrence
872467	male	42	A	20	absent	3.1	61	104	0.79	3.71761	12.4568	limited resection	4.1	solitary	present	absent	absent	Well differentiated	62	censor	62	censor	no recurrence
836109	male	51	A	22	present	4.1	26	70	1.17	3.72101	20.4665	anatomic resection	8.8	multiple	present	absent	absent	Well differentiated	67	censor	67	censor	no recurrence
823298	male	41	B	22	present	1.3	48	38	0.5	4.3042	21.7846	anatomic resection	4.1	multiple	present	absent	absent	Well differentiated	64	censor	64	censor	no recurrence
892800	male	50	A	19	absent	1.5	109	90	1.26	4.22603	18.4285	anatomic resection	8.2	multiple	present	absent	absent	Well differentiated	25	censor	25	censor	no recurrence
895566	male	61	A	21	present	0.6	70	56	0.69	4.32904	16.0929	limited resection	6.6	multiple	present	absent	absent	Well differentiated	70	censor	61	censor	no recurrence
927677	male	55	A	22	present	1.7	65	45	1.11	4.25511	10.7283	limited resection	3.6	multiple	present	absent	absent	Well differentiated	63	censor	63	censor	no recurrence
859492	male	55	A	23	absent	1.8	37	101	0.73	4.27482	8.14662	limited resection	4.1	multiple	present	absent	absent	Well differentiated	32	censor	32	censor	no recurrence
758081	male	48	A	21	present	1.2	115	46	0.52	4.22181	8.94396	anatomic resection	3.9	solitary	absent	absent	absent	Well differentiated	72	censor	72	censor	no recurrence
866068	female	43	A	23	absent	1.2	125	48	1.48	3.64688	9.04383	limited resection	3.4	solitary	absent	absent	absent	Well differentiated	71	censor	71	censor	no recurrence
920286	female	49	A	24	present	0.5	81	44	1.49	3.97727	19.1544	anatomic resection	7.7	multiple	absent	absent	absent	Well differentiated	61	censor	61	censor	no recurrence
923795	male	58	B	22	present	0.9	103	28	1.05	3.76418	18.7332	anatomic resection	4.4	multiple	absent	absent	absent	Well differentiated	70	censor	70	censor	no recurrence
865585	male	43	A	24	absent	0.8	79	77	1.04	3.76768	11.9311	anatomic resection	4.3	multiple	absent	absent	absent	Well differentiated	66	censor	66	censor	no recurrence
754815	male	51	A	20	present	0.7	27	91	0.99	3.7743	15.8436	limited resection	5.8	multiple	absent	absent	absent	Well differentiated	61	censor	61	censor	no recurrence
845381	male	41	A	22	present	0.4	107	51	1.3	4.13456	11.9097	limited resection	4.2	multiple	absent	absent	absent	Well differentiated	64	censor	64	censor	no recurrence
809926	male	47	B	22	present	1	110	34	0.54	4.34311	17.5894	limited resection	3.8	multiple	absent	absent	absent	Well differentiated	63	censor	63	censor	no recurrence
805348	male	57	A	20	present	1.1	43	70	0.69	3.62492	15.762	anatomic resection	5.5	multiple	present	present	absent	Well differentiated	65	censor	65	censor	no recurrence
924083	male	43	A	23	present	2	51	106	1.61	3.54237	20.0568	anatomic resection	4.2	multiple	present	present	absent	Well differentiated	70	censor	70	censor	no recurrence
763129	male	49	B	22	present	0.8	121	75	0.79	3.8164	8.45398	limited resection	3.5	multiple	present	present	absent	Well differentiated	61	censor	61	censor	no recurrence
40575	male	60	A	22	present	0.9	58	96	0.5	4.14232	11.912	limited resection	4.8	solitary	absent	present	absent	Well differentiated	61	censor	61	censor	no recurrence
783529	male	63	B	22	present	1.5	64	94	0.86	3.8531	9.77888	anatomic resection	7.6	multiple	absent	present	absent	Well differentiated	68	censor	68	censor	no recurrence
839871	male	53	A	23	present	2.9	44	24	1.47	3.75262	13.8256	limited resection	4.3	multiple	absent	present	absent	Well differentiated	70	censor	70	censor	no recurrence
784393	female	42	B	18	present	0.8	100	83	1.52	3.98682	16.5416	limited resection	4.3	multiple	absent	present	absent	Well differentiated	70	censor	70	censor	no recurrence
811509	female	59	A	20	absent	1.9	80	106	0.94	3.8337	11.4396	limited resection	4.6	multiple	absent	present	absent	Well differentiated	71	censor	71	censor	no recurrence
819846	male	56	B	21	present	1.2	41	30	1.4	3.66009	10.2537	anatomic resection	3.9	solitary	present	present	present	Well differentiated	71	censor	71	censor	no recurrence
918387	male	48	A	21	absent	2.1	99	104	1	3.71247	16.1208	limited resection	4.7	solitary	absent	present	present	Well differentiated	72	censor	72	censor	no recurrence
870439	male	43	B	24	absent	1.3	90	74	0.94	3.92498	21.2554	anatomic resection	5.4	multiple	absent	present	present	Well differentiated	65	censor	65	censor	no recurrence
847884	male	33	B	21	present	0.7	39	106	1.51	4.01846	11.6215	limited resection	9.8	multiple	absent	present	present	Well differentiated	62	censor	62	censor	no recurrence
813683	male	50	A	21	present	3.5	59	87	0.92	3.84031	12.668	anatomic resection	7.6	solitary	present	absent	absent	Moderately differentiated	65	censor	65	censor	no recurrence
906430	male	40	A	23	present	1.9	34	84	1.51	4.0331	10.6994	anatomic resection	3.6	solitary	present	absent	absent	Moderately differentiated	68	censor	68	censor	no recurrence
774611	male	47	A	19	present	0.8	98	85	1.31	4.13575	10.8412	limited resection	4.5	solitary	present	absent	absent	Moderately differentiated	43	censor	43	censor	no recurrence
803862	female	54	A	22	present	1.3	90	88	0.79	3.90434	18.2016	anatomic resection	9.8	multiple	present	absent	absent	Moderately differentiated	67	censor	67	censor	no recurrence
767561	male	35	A	23	present	0.6	60	29	1.35	4.24455	12.6616	anatomic resection	7.8	multiple	present	absent	absent	Moderately differentiated	67	censor	67	censor	no recurrence
806196	male	41	A	23	present	0.6	31	96	0.54	3.57317	17.0056	anatomic resection	7.7	multiple	present	absent	absent	Moderately differentiated	66	censor	66	censor	no recurrence
756093	male	45	B	19	present	2	96	32	0.93	3.7218	14.8362	anatomic resection	3.2	multiple	present	absent	absent	Moderately differentiated	69	censor	69	censor	no recurrence
809110	male	54	B	20	present	1.3	90	78	1.3	3.7435	10.4389	limited resection	6.7	multiple	present	absent	absent	Moderately differentiated	72	censor	72	censor	no recurrence
805565	female	56	B	20	absent	1.6	118	32	1.23	3.93208	16.4415	limited resection	5.3	multiple	present	absent	absent	Moderately differentiated	63	censor	63	censor	no recurrence
851975	female	56	B	22	present	0.9	123	45	0.53	4.34302	22.0289	anatomic resection	4.5	solitary	absent	absent	absent	Moderately differentiated	65	censor	65	censor	no recurrence
881825	male	52	B	20	present	1.3	102	42	1.15	3.547	14.2417	anatomic resection	3.7	solitary	absent	absent	absent	Moderately differentiated	68	censor	68	censor	no recurrence
942068	male	45	B	21	absent	1.8	80	89	1.03	3.99871	17.2757	anatomic resection	4.7	solitary	absent	absent	absent	Moderately differentiated	68	censor	68	censor	no recurrence
884884	male	49	A	20	absent	1.7	47	85	0.76	3.99936	11.5251	anatomic resection	4.3	multiple	absent	absent	absent	Moderately differentiated	66	censor	66	censor	no recurrence
755469	male	49	A	21	present	0.7	125	54	0.53	3.68866	12.265	limited resection	7.7	multiple	absent	absent	absent	Moderately differentiated	71	censor	71	censor	no recurrence
792022	male	52	B	22	present	1	74	103	0.91	4.33844	13.5699	limited resection	5.5	multiple	absent	absent	absent	Moderately differentiated	67	censor	67	censor	no recurrence
804044	male	50	A	20	absent	2.9	86	60	1.5	3.71854	11.6443	limited resection	3.6	multiple	absent	absent	absent	Moderately differentiated	67	censor	67	censor	no recurrence
15731	male	44	A	20	present	0.8	85	90	0.6	3.88738	22.2327	anatomic resection	6.3	solitary	present	present	absent	Moderately differentiated	64	censor	64	censor	no recurrence
854237	male	43	A	21	present	1.4	91	84	1.58	4.23835	22.0927	limited resection	1.3	solitary	present	present	absent	Moderately differentiated	69	censor	69	censor	no recurrence
788443	female	51	B	20	present	1.5	109	26	1.11	3.53459	17.238	anatomic resection	8.9	multiple	present	present	absent	Moderately differentiated	65	censor	65	censor	no recurrence
787212	female	60	A	22	absent	1.4	36	58	0.69	4.19941	12.4801	anatomic resection	1.2	multiple	present	present	absent	Moderately differentiated	61	censor	61	censor	no recurrence
916200	male	58	A	24	absent	0.6	80	50	1.01	4.04631	13.8833	anatomic resection	8.1	multiple	present	present	absent	Moderately differentiated	63	censor	63	censor	no recurrence
870715	male	56	A	21	absent	0.5	28	70	0.92	4.20118	14.5466	anatomic resection	7	solitary	absent	present	absent	Moderately differentiated	66	censor	66	censor	no recurrence
787549	male	54	A	20	present	1.3	104	50	1.35	4.31219	13.2714	limited resection	5.7	solitary	absent	present	absent	Moderately differentiated	65	censor	65	censor	no recurrence
814702	male	43	A	19	present	1	36	66	0.49	4.00505	15.9705	limited resection	1.5	solitary	absent	present	absent	Moderately differentiated	71	censor	71	censor	no recurrence
958990	female	49	A	19	present	0.5	42	94	1.3	3.88537	11.8195	anatomic resection	4	multiple	absent	present	absent	Moderately differentiated	68	censor	68	censor	no recurrence
46801	male	48	A	19	absent	1.1	76	32	1.45	3.98612	15.6071	anatomic resection	4.2	multiple	absent	present	absent	Moderately differentiated	61	censor	61	censor	no recurrence
874470	male	57	A	18	present	0.9	110	98	0.58	3.67255	10.2553	anatomic resection	5.8	solitary	present	present	present	Moderately differentiated	72	censor	72	censor	no recurrence
763235	male	51	A	18	present	1.1	29	32	0.54	4.33119	19.6489	anatomic resection	5.5	multiple	present	present	present	Moderately differentiated	65	censor	65	censor	no recurrence
896630	male	53	A	23	present	4	86	26	0.68	3.7043	15.7951	anatomic resection	7.2	solitary	absent	present	present	Moderately differentiated	69	censor	69	censor	no recurrence
864137	male	49	A	25	present	0.8	53	35	1.34	3.55978	16.8997	anatomic resection	5.7	multiple	absent	present	present	Moderately differentiated	67	censor	67	censor	no recurrence
923693	male	64	A	23	present	1.3	87	67	1.44	3.86633	11.4039	anatomic resection	8.2	multiple	absent	present	present	Moderately differentiated	68	censor	68	censor	no recurrence
931711	male	46	A	20	present	0.9	81	58	0.86	4.28325	14.9123	anatomic resection	7.3	solitary	present	absent	absent	Poorly differentiated	65	censor	65	censor	no recurrence
941310	male	45	B	23	present	0.8	95	91	1.29	4.10741	19.9272	anatomic resection	7.7	solitary	present	absent	absent	Poorly differentiated	65	censor	65	censor	no recurrence
924067	male	59	A	18	present	1.3	122	76	0.53	4.16	14.2775	anatomic resection	5.2	multiple	present	absent	absent	Poorly differentiated	32	censor	32	censor	no recurrence
863050	male	55	A	21	absent	1.3	90	60	1.33	4.0201	10.9479	anatomic resection	7.7	multiple	present	absent	absent	Poorly differentiated	67	censor	67	censor	no recurrence
758664	female	44	A	22	present	2.1	87	91	1.49	3.91478	21.8996	limited resection	3.7	multiple	present	absent	absent	Poorly differentiated	65	censor	65	censor	no recurrence
927441	male	54	A	22	present	1	77	26	0.68	4.31077	8.3122	anatomic resection	4.5	solitary	absent	absent	absent	Poorly differentiated	70	censor	70	censor	no recurrence
878621	male	53	A	20	absent	1.2	106	49	1.62	4.08184	10.9052	anatomic resection	5.7	solitary	absent	absent	absent	Poorly differentiated	63	censor	63	censor	no recurrence
912344	male	48	B	19	absent	0.9	98	70	0.88	4.02097	16.2798	anatomic resection	7.2	solitary	absent	absent	absent	Poorly differentiated	60	censor	60	censor	no recurrence
834130	male	52	A	20	present	2.8	116	38	1.06	4.1381	16.9571	anatomic resection	4.6	multiple	absent	absent	absent	Poorly differentiated	38	censor	38	censor	no recurrence
928135	male	55	B	18	absent	0.9	114	99	0.93	4.03011	16.3109	anatomic resection	8.9	multiple	absent	absent	absent	Poorly differentiated	62	censor	62	censor	no recurrence
755746	male	48	A	20	absent	3.1	75	103	0.72	3.82687	12.7236	limited resection	3.9	multiple	absent	absent	absent	Poorly differentiated	71	censor	71	censor	no recurrence
854320	male	45	A	23	absent	4.3	77	77	0.76	3.83232	8.33918	anatomic resection	6.9	solitary	present	present	absent	Poorly differentiated	65	censor	65	censor	no recurrence
812120	male	47	B	23	absent	1.3	76	102	0.49	3.69032	17.9721	anatomic resection	4.1	solitary	present	present	absent	Poorly differentiated	65	censor	65	censor	no recurrence
755817	male	55	A	19	present	3.1	125	37	1.28	3.59709	8.61635	limited resection	4	solitary	present	present	absent	Poorly differentiated	64	censor	64	censor	no recurrence
773084	male	43	B	19	absent	1.5	70	91	0.69	3.55548	7.90371	anatomic resection	2.4	multiple	present	present	absent	Poorly differentiated	70	censor	70	censor	no recurrence
829935	male	53	B	24	absent	1.4	25	39	0.92	3.77051	10.2331	anatomic resection	4.7	multiple	present	present	absent	Poorly differentiated	70	censor	70	censor	no recurrence
956855	male	51	A	22	present	1.9	30	25	0.54	4.17293	13.743	anatomic resection	4.1	multiple	absent	present	absent	Poorly differentiated	63	censor	63	censor	no recurrence
851324	male	40	B	23	absent	0.6	96	72	1.1	4.31945	8.76108	anatomic resection	8.4	multiple	absent	present	absent	Poorly differentiated	64	censor	64	censor	no recurrence
826358	male	60	B	21	present	0.8	107	48	0.94	3.86049	18.9157	anatomic resection	6.1	multiple	present	present	present	Poorly differentiated	68	censor	68	censor	no recurrence
955089	female	61	A	22	absent	1.3	72	33	0.66	3.74258	17.4927	anatomic resection	8.3	multiple	present	present	present	Poorly differentiated	21	censor	21	censor	no recurrence
779647	male	42	B	22	present	2	118	86	1.09	3.55535	16.0932	anatomic resection	3.9	multiple	absent	present	present	Poorly differentiated	37	censor	37	censor	no recurrence
